# Supplementary material for: Gut Microbiome Variation Along A Lifestyle Gradient Reveals Threats Faced by Asian Elephants
Source: Genomics Proteomics Bioinformatics. 2023 Apr 22;21(1):150–63. doi: 10.1016/j.gpb.2023.04.003 (PMC10372918; doi:10.1016/j.gpb.2023.04.003)
Supplement: Supplementary Table S1 — Checklist of plants fed/foraged by the Asian elephants in China [file mmc5.xlsx]

## Sheet: The captive lifestyle
Table S1 A checklist of plants fed/foraged by Asian elephants in China
The checklist of food fed by captive Asian elephants in China
No.	Family	Species
1	Gramineae	Pennisetum purpureum Schumach.
2	Gramineae	sugar cane (Saccharum spp.)
3	Umbelliferae	carrot (Daucus carota L.)

## Sheet: The semi-captive lifestyle
The checklist of plants foraged by semi-captive Asian elephants in China
No.	Family	Species	Feeding/Grazing time
1	Gramineae	Pennisetum purpureum	Captive feeding time
2	Gramineae	sugar cane (Saccharum)	Captive feeding time
3	Umbelliferae	carrot (Daucus carota)	Captive feeding time
4	Malvaceae	Abelmoschus esculentus	Free grazing period
5	Cyatheaceae	Alsophila spinulosa	Free grazing period
6	Gleicheniaceae	Dicranopteris linearis	Free grazing period
7	Convolvulaceae	Ipomoea cairica	Free grazing period
8	Convolvulaceae	Cuscuta chinensis	Free grazing period
9	Compositae	Acmella paniculata	Free grazing period
10	Rubiaceae	Uncaria macrophylla	Free grazing period
11	Amaryllidaceae	Curculigo capitulata	Free grazing period
12	Araceae	Epipremnum pinnatum	Free grazing period
13	Cyperaceae	Cyperus diffusus	Free grazing period
14	Gramineae	Digitaria sanguinalis	Free grazing period
15	Gramineae	Digitaria ciliaris	Free grazing period
16	Gramineae	Dendrocalamus barbatus	Free grazing period
17	Gramineae	Microstegium ciliatum	Free grazing period
18	Gramineae	Dendrocalamus hamiltonii	Free grazing period
19	Gramineae	Imperata cylindrica	Free grazing period
20	Gramineae	Panicum notatum	Free grazing period
21	Gramineae	Bambusa polymorpha	Free grazing period
22	Gramineae	Saccharum sinense	Free grazing period
23	Gramineae	Saccharum spontaneum	Free grazing period
24	Gramineae	Thysanolaena latifolia	Free grazing period
25	Commelinaceae	Commelina communis	Free grazing period

## Sheet: The semi-wild lifestyle
The checklist of plants foraged by semi-wild Asian elephants in China
No.	Family	Species
1	Malvaceae	Abelmoschus esculentus
2	Convolvulaceae	Ipomoea cairica
3	Convolvulaceae	Cuscuta chinensis
4	Compositae	Acmella paniculata
5	Cyatheaceae	Alsophila spinulosa
6	Gleicheniaceae	Dicranopteris linearis
7	Gnetaceae	Gnetum montanum
8	Dioscoreaceae	Dioscorea polystachya
9	Taccaceae	Tacca chantrieri
10	Amaryllidaceae	Curculigo capitulata
11	Cyperaceae	Cyperus diffusus
12	Araceae	Epipremnum pinnatum
13	Commelinaceae	Commelina communis
14	Gramineae	Arundo donax
15	Gramineae	Dendrocalamus barbatus
16	Gramineae	Dendrocalamus hamiltonii
17	Gramineae	Dendrocalamus brandisii
18	Gramineae	Digitaria ciliaris
19	Gramineae	Digitaria sanguinalis
20	Gramineae	Imperata cylindrica
21	Gramineae	Microstegium ciliatum
22	Gramineae	Panicum notatum
23	Gramineae	Bambusa polymorpha
24	Gramineae	Saccharum sinense
25	Gramineae	Saccharum spontaneum
26	Gramineae	Thysanolaena latifolia
27	Zingiberaceae	Alpinia chinensis
28	Zingiberaceae	Alpinia kwangsiensis
29	Marantaceae	Stachyphrynium spicatum
30	Palmae	Calamus acanthospathus
31	Palmae	Livistona chinensis
32	Zingiberaceae	Cheilocostus lacerus
33	Anacardiaceae	Mangifera sylvatica
34	Anacardiaceae	Rhus chinensis
35	Rubiaceae	Uncaria macrophylla
36	Rubiaceae	Uncaria laevigata
37	Leguminosae	Bauhinia acuminata
38	Leguminosae	Pueraria alopecuroides
39	Leguminosae	Senna obtusifolia
40	Rosaceae	Rbus multibrascteaus
41	Rosaceae	Sibbaldia micropetala
42	Malvaceae	Colona floribunda
43	Moraceae	Ficus tinctoria
44	Urticaceae	Boehmeria clidemioides
45	Urticaceae	Urtica fissa
46	Vitaceae	Tetrastigma planicaule
47	Euphorbiaceae	Macaranga denticulata
48	Myrsinaceae	Ardisia solanacea
49	Umbelliferae	Daucus carota

## Sheet: The wild lifestyle
The checklist of plants foraged by pure wild Asian elephants in China
No.	Family	Species
1	ZingibeRaceae	Boesenbergia maxwellii
2	Convolvulaceae	Ipomoea cairica
3	Convolvulaceae	Cuscuta chinensis
4	Rubiaceae	Uncaria macrophylla
5	Selaginellaceae	Selaginella uncinata
6	Gnetaceae	Gnetum montanum
7	DioscoReaceae	Dioscorea polystachya
8	Taccaceae	Tacca chantrieRi
9	Liliaceae	Smilax ocreata
10	AmaRyllidaceae	Curculigo capitulata
11	ARaceae	Epipremnum pinnatum
12	BRomeliaceae	Ananas comosus
13	Commelinaceae	Commelina communis
14	CypeRaceae	Scleria levis
15	GRamineae	Dendrocalamus barbatus
16	GRamineae	Dendrocalamus hamiltonii
17	GRamineae	Dendrocalamus membranaceus
18	GRamineae	Digitaria ciliaris
19	GRamineae	Digitaria sanguinalis
20	GRamineae	Fargesia spathacea
21	GRamineae	Imperata cylindrica
22	GRamineae	Microstegium ciliatum
23	GRamineae	Neyraudia reynaudiana
24	GRamineae	Oryza sativa
25	GRamineae	Panicum notatum
26	GRamineae	Pennisetum purpureum
27	GRamineae	Pleioblastus amarus
28	GRamineae	Bambusa polymorpha
29	GRamineae	Saccharum sinense
30	GRamineae	Saccharum officinarum
31	GRamineae	Saccharum spontaneum
32	GRamineae	Thysanolaena latifolia
33	GRamineae	Apluda mutica
34	GRamineae	Oplismenus compositus
35	GRamineae	Sorghum bicolor
36	GRamineae	TRiticum aestivum
37	GRamineae	Zea mays
38	Musaceae	Musa acuminata
39	Musaceae	Musa nana
40	MaRantaceae	Stachyphrynium spicatum
41	Palmae	Calamus simplicifolius Calamus
42	Palmae	Calamus acanthospathus
43	Palmae	Caryota ochlandra
44	Palmae	Livistona chinensis
45	Palmae	Wallichia gracilis
46	ZingibeRaceae	Cheilocostus lacerus
47	Convolvulaceae	Merremia vitifolia
48	Solanaceae	Solanum americanum
49	VeRbenaceae	Callicarpa arborea
50	AnacaRdiaceae	Mangifera sylvatica
51	Apocynaceae	Tarennoidea wallichii
52	UmbellifeRae	Daucus carota
53	Melastomataceae	Oxyspora vagans
54	Myrtaceae	Psidium guajava
55	CucuRbitaceae	Benincasa hispida
56	CucuRbitaceae	Citrullus lanatus
57	CucuRbitaceae	Cucumis melo
58	CucuRbitaceae	Cucumis sativus
59	CucuRbitaceae	Cucurbita maxima
60	CucuRbitaceae	Cucurbita pepo
61	CucuRbitaceae	Diplocyclos palmatus
62	CucuRbitaceae	Lagenaria siceraria
63	EuphoRbiaceae	Baccaurea Ramiflora
64	EuphoRbiaceae	Croton argyratus
65	EuphoRbiaceae	Croton cascarilloides
66	EuphoRbiaceae	Macaranga denticulata
67	EuphoRbiaceae	Croton philippinensis
68	Fagaceae	Castanopsis hystrix
69	Fagaceae	Castanopsis mekongensis
70	Leguminosae	Acacia megaladena
71	Leguminosae	Bauhinia acuminata
72	Leguminosae	Desmodium Renifolium
73	Leguminosae	Millettia leptobotrya
74	Leguminosae	Pueraria alopecuroides
75	Leguminosae	Pueraria montana
76	Leguminosae	Pueraria thomsonii
77	Leguminosae	Pueraria phaseoloides
78	Leguminosae	Pueraria peduncularis
79	Leguminosae	Senna obtusifolia
80	Leguminosae	Shuteria hirsuta
81	Rosaceae	Malus pumila
82	Rosaceae	Rubus alceifolius
83	Rosaceae	Rubus fuscifolius
84	Rosaceae	Rubus Rufus
85	Rosaceae	Rubus wallichianus
86	Rosaceae	Ｒubus multibrascteaus
87	Rosaceae	Sibbaldia micropetala
88	SteRculiaceae	Byttneria pilosa
89	SteRculiaceae	Pterospermum acerifolium
90	Malvaceae	Colona floribunda
91	Meliaceae	Cipadessa baccifera
92	Meliaceae	Toona sinensis
93	Myrsinaceae	Ardisia solanacea
94	Polygonaceae	Fagopyrum dibotrys
95	Polygonaceae	Polygonum lapathifolium
96	Santalaceae	Dendrotrophe varians
97	MoRaceae	Artocarpus heterophyllus
98	MoRaceae	Artocarpus lakoocha
99	MoRaceae	Broussonetia papyrifera
100	MoRaceae	Ficus auriculata
101	MoRaceae	Ficus hispida
102	MoRaceae	Ficus Racemosa
103	MoRaceae	Ficus semicordata
104	MoRaceae	Ficus subincisa
105	MoRaceae	Ficus tinctoria
106	URticaceae	Boehmeria clidemioides
107	URticaceae	Urtica fissa
108	Vitaceae	Tetrastigma planicaule
109	Dilleniaceae	Dillenia indica
110	Begoniaceae	Begonia longifolia
111	CaRicaceae	Carica papaya
112	PassifloRaceae	Passiflora coerulea
