# Supplementary material for: Gut Microbiome Variation Along A Lifestyle Gradient Reveals Threats Faced by Asian Elephants
Source: Genomics Proteomics Bioinformatics. 2023 Apr 22;21(1):150–63. doi: 10.1016/j.gpb.2023.04.003 (PMC10372918; doi:10.1016/j.gpb.2023.04.003)
Supplement: Supplementary Table S2 — CP and NDF content of the main foraging plants consumed by Asian elephants [file mmc6.xlsx]

## Sheet: Sheet1
Table S2 CP and NDF content of main foraging plants for Asian elephants
Main foods	CP (%)	NDF (%)	Refereces
Elephant grass	9.2	72.8	Ansah T, Osafo ELK, Hansen HH. Herbage yield and chemical composition of four varieties of Napier (Pennisetum purpureum) grass harvested at three different days after planting.Agriculture & Biology Journal of North America 2010; 1:923-929.
Crabgrass	15.6	48.3	Jackson FS, McNABB WC, Peters JS, Barry TN, Campbell BD, Ulyatt MJ. Nutritive value of subtropical grasses invading North Island pastures. Proceedings of the New Zealand Grassland Association 1996; 57:203‒6.
Bamboo leaves	14.26	71.29	Bissell H, Rude B, Sims J, Sikes R, Parsons J, Kouba A, et al. Bamboo as a year-round forage source. Proceedings of the Sixth Conference on Zoo and Wildlife Nutrition. 2005.
Fresh whole plant corn	8.5	49.5	Block E, Muller LD, Kilmer LH. Brown midrib-3 versus normal corn plants (Zea mays L.) harvested as whole plant or stover and frozen fresh or preserved as silage for sheep. Canadian Journal of Animal Science. 1982; 62(2):487-98.
Note: CP, crude protein; NDF, neutral detergent fiber.
