# Supplementary material for: Gut Microbiome Variation Along A Lifestyle Gradient Reveals Threats Faced by Asian Elephants
Source: Genomics Proteomics Bioinformatics. 2023 Apr 22;21(1):150–63. doi: 10.1016/j.gpb.2023.04.003 (PMC10372918; doi:10.1016/j.gpb.2023.04.003)
Supplement: Supplementary Table S3 — Average CP and average NDF content of the main foraging plants consumed by Asian elephants in four lifestyle gradients [file mmc7.xlsx]

## Sheet: Sheet2
Table S3 Average CP and average NDF content of main foraging plants for Asian elephants in four lifestyle gradients
Lifestyle gradients	Main foraging plants	Average content of CP (%)	Average content of NDF (%)
Complete captivity	Elephant grass	9.2	72.8
Semicaptivity	Crabgrass and bamboo leaves for free foraging time, elephant grass for other time	12.1	66.3
Semiwild	Crabgrass and bamboo leaves	14.93	59.8
Wild	Fresh whole plant corn	8.5	49.5
