# Supplementary material for: Gut Microbiome Variation Along A Lifestyle Gradient Reveals Threats Faced by Asian Elephants
Source: Genomics Proteomics Bioinformatics. 2023 Apr 22;21(1):150–63. doi: 10.1016/j.gpb.2023.04.003 (PMC10372918; doi:10.1016/j.gpb.2023.04.003)
Supplement: Supplementary Table S4 — Relative quantitative PCR analysis results of BCoAT [file mmc8.xlsx]

## Sheet: Sheet1
Table S4 Relative quantitative PCR analysis results of BCoAT
Lifestyle	Sample name	16S rDNA	BcoAT	16S rDNA		BcoAT		BcoAT	BcoAT
Lifestyle		Ct ± SD	Ct ± SD	RQ	RQ_CV	RQ	RQ_CV	Relative Expression ± SD	Average relative expression ± SD
Complete captivity (Cc)	CDD	13.55 ± 0.19	24.58 ± 0.15	1.71713	0.131698	1.31951	0.103972	0.77 ± 0.13	1.29 ± 0.47
	CFD	14.71 ± 0.08	24.96 ± 0.43	0.768438	0.0554518	1.01396	0.298053	1.32 ± 0.4
	CBB	14.81 ± 0.05	24.42 ± 0.21	0.716978	0.0346574	1.47427	0.145561	2.06 ± 0.31
	CXG	14.25 ± 0.05	24.39 ± 0.46	1.05702	0.0346574	1.50525	0.318848	1.42 ± 0.46
	CYM	15.02 ± 0.09	25.95 ± 0.31	0.619854	0.0623832	0.510506	0.214876	0.82 ± 0.18
	CMM	14.76 ± 0.07	25.01 ± 0.16	0.742262	0.0485203	0.97942	0.110904	1.32 ± 0.16
Semi captivity (Sc)	SCMM1	14.97 ± 0.11	24.42 ± 0.01	0.641713	0.0762462	1.47427	0.00693147	2.3 ± 0.18	1.67 ± 0.52
	SCBK	14.33 ± 0.28	24.46 ± 0.47	1	0.194081	1.43396	0.325779	1.43 ± 0.54
	SCJJ	14.28 ± 0.11	24.72 ± 0.38	1.03526	0.0762462	1.19748	0.263396	1.16 ± 0.32
	SCMM	14.28 ± 0.06	24.42 ± 0.17	1.03526	0.0415888	1.47427	0.117835	1.42 ± 0.18
	SCYZ	14.61 ± 0.07	24.81 ± 0.24	0.823591	0.0485203	1.12506	0.166355	1.37 ± 0.24
	SCMY	15.01 ± 0.06	24.41 ± 0.08	0.624165	0.0415888	1.48452	0.0554518	2.38 ± 0.16
Semi wild (Sw)	SWXG	14.46 ± 0.08	24.4 ± 0.09	0.913831	0.0554518	1.49485	0.0623832	1.64 ± 0.14	1.80 ± 0.45
	SWXQ	14.64 ± 0.09	24.04 ± 0.15	0.806642	0.0623832	1.91853	0.103972	2.38 ± 0.29
	SWWL	14.99 ± 0.06	24.55 ± 0.25	0.632878	0.0415888	1.34723	0.173287	2.13 ± 0.38
	SWML	14.33 ± 0.02	24.98 ± 0.16	1	0.0138629	1	0.110904	1 ± 0.11
	SWYP	14.78 ± 0.04	24.39 ± 0.24	0.732043	0.0277259	1.50525	0.166355	2.06 ± 0.35
	SWKL1	14.83 ± 0.14	24.82 ± 0.03	0.707107	0.0970406	1.11729	0.0207944	1.58 ± 0.16
	SWPP	15.03 ± 0.12	24.79 ± 0.15	0.615572	0.0831777	1.14076	0.103972	1.85 ± 0.25
Wild (Wi)	W1	14.38 ± 0.32	24.7 ± 0.37	0.965936	0.221807	1.21419	0.256464	1.26 ± 0.43	1.05 ±0.34
	W2	14.65 ± 0.26	24.53 ± 0.33	0.80107	0.180218	1.36604	0.228739	1.71 ± 0.5
	W3	12.75 ± 0.06	24.55 ± 0.27	2.9897	0.0415888	1.34723	0.18715	0.45 ± 0.09
	W6	14.32 ± 0.06	24.97 ± 0.12	1.00696	0.0415888	1.00696	0.0831777	1 ± 0.09
	W7	15.01 ± 0.07	25.42 ± 0.4	0.624165	0.0485203	0.737135	0.277259	1.18 ± 0.33
	W8	13.82 ± 0.16	24.42 ± 0.29	1.42405	0.110904	1.47427	0.201013	1.04 ± 0.24
	W10	13.5 ± 0.52	24.7 ± 0.23	1.77769	0.360437	1.21419	0.159424	0.68 ± 0.27
	W11	14.16 ± 0.08	24.6 ± 0.31	1.12506	0.0554518	1.30134	0.214876	1.16 ± 0.26
	W12	14.17 ± 0.03	24.99 ± 0.16	1.11729	0.0207944	0.993092	0.110904	0.89 ± 0.1
	W13	14.29 ± 0.13	24.77 ± 0.28	1.02811	0.0901091	1.15669	0.194081	1.13 ± 0.24
Note: Ct, cycle threshold; SD, standard deviation; RQ, relative quantity; CV, coefficient of variance.The data of three samples (SWKL2, W5, and W9) were outliers and were excluded. Cc, complete captivity; Sc, semi captivity; Sw, semi wild; W, wild.
