# Supplementary material for: Gut Microbiome Variation Along A Lifestyle Gradient Reveals Threats Faced by Asian Elephants
Source: Genomics Proteomics Bioinformatics. 2023 Apr 22;21(1):150–63. doi: 10.1016/j.gpb.2023.04.003 (PMC10372918; doi:10.1016/j.gpb.2023.04.003)
Supplement: Supplementary Table S5 — Relative quantitative PCR analysis results of dsrA [file mmc9.xlsx]

## Sheet: Sheet1
Table S5 Relative quantitative PCR analysis results of dsrA
Lifestyle	Sample name	16S rDNA	dsrA	16S rDNA		dsrA		dsrA	dsrA
		Ct ± SD	Ct ± SD	RQ	RQ_CV	RQ	RQ_CV	Relative Expression ± SD	Average relative expression ± SD
Complete captivity (Cc)	CBB	14.81 ± 0.05	19.84 ± 0.08	0.72	0.03	0.6	0.06	0.84 ± 0.05	0.74 ± 0.32
	CDD	13.55 ± 0.19	20.1 ± 0.44	1.72	0.13	0.5	0.3	0.29 ± 0.1
	CFD	14.71 ± 0.08	20.16 ± 0.06	0.77	0.06	0.48	0.04	0.63 ± 0.04
	CMM	14.76 ± 0.07	19.73 ± 0.29	0.74	0.05	0.65	0.2	0.88 ± 0.18
	CXG	14.25 ± 0.05	19.82 ± 0.09	1.06	0.03	0.61	0.06	0.58 ± 0.04
	CYM	15.02 ± 0.09	19.49 ± 0.07	0.62	0.06	0.77	0.05	1.24 ± 0.1
Semicaptivity (Sc)	SCBK	14.33 ± 0.28	19.79 ± 0.1	1	0.19	0.62	0.07	0.62 ± 0.13	0.67 ± 0.06
	SCJJ	14.28 ± 0.11	19.73 ± 0.23	1.04	0.08	0.65	0.16	0.63 ± 0.11
	SCMM	14.28 ± 0.06	19.54 ± 0.05	1.04	0.04	0.74	0.03	0.72 ± 0.04
	SCMM1	14.97 ± 0.11	22.35 ± 0.21	0.64	0.08	0.11	0.15	0.16 ± 0.03
	SCMY	15.01 ± 0.06	19.81 ± 0.06	0.62	0.04	0.62	0.04	0.99 ± 0.06
	SCYZ	14.61 ± 0.07	19.86 ± 0.11	0.82	0.05	0.59	0.08	0.72 ± 0.07
Semiwild (Sw)	SWKL1	14.83 ± 0.14	19.98 ± 0.11	0.71	0.1	0.55	0.08	0.77 ± 0.1	0.88 ± 0.16
	SWKL2	14.98 ± 0.1	19.59 ± 0.14	0.64	0.07	0.72	0.1	1.13 ± 0.13
	SWML	14.33 ± 0.02	19.11 ± 0.12	1	0.01	1	0.08	1 ± 0.08
	SWPP	15.03 ± 0.12	19.77 ± 0.24	0.62	0.08	0.63	0.17	1.03 ± 0.19
	SWWL	14.99 ± 0.06	19.81 ± 0.17	0.63	0.04	0.62	0.12	0.97 ± 0.12
	SWXG	14.46 ± 0.08	19.76 ± 0.11	0.91	0.06	0.64	0.08	0.7 ± 0.07
	SWXQ	14.64 ± 0.09	19.86 ± 0.16	0.81	0.06	0.59	0.11	0.74 ± 0.09
	SWYP	14.78 ± 0.04	19.95 ± 0.14	0.73	0.03	0.56	0.1	0.76 ± 0.08
Wild (Wi)	W1	14.38 ± 0.32	21.01 ± 0.36	0.97	0.22	0.27	0.25	0.28 ± 0.09	0.64 ± 0.28
	W2	14.65 ± 0.26	19.74 ± 0.25	0.8	0.18	0.65	0.17	0.81 ± 0.2
	W3	12.75 ± 0.06	19.4 ± 0.19	2.99	0.04	0.82	0.13	0.27 ± 0.04
	W5	14.91 ± 0.09	19.75 ± 0.1	0.67	0.06	0.64	0.07	0.96 ± 0.09
	W6	14.32 ± 0.06	19.77 ± 0.24	1.01	0.04	0.63	0.17	0.63 ± 0.11
	W7	15.01 ± 0.07	19.77 ± 0.19	0.62	0.05	0.63	0.13	1.01 ± 0.14
	W8	13.82 ± 0.16	19.73 ± 0.15	1.42	0.11	0.65	0.1	0.46 ± 0.07
	W9	14.93 ± 0.13	19.55 ± 0.22	0.66	0.09	0.74	0.15	1.12 ± 0.2
	W10	13.5 ± 0.52	19.2 ± 0.35	1.78	0.36	0.94	0.24	0.53 ± 0.23
	W11	14.16 ± 0.08	19.75 ± 0.12	1.13	0.06	0.64	0.08	0.57 ± 0.06
	W12	14.17 ± 0.03	19.98 ± 0.11	1.12	0.02	0.55	0.08	0.49 ± 0.04
	W13	14.29 ± 0.13	19.93 ± 0.33	1.03	0.09	0.57	0.23	0.55 ± 0.14
Note: The data of three samples (SCMM1 and SCMY) were outliers and were excluded. Cc, complete captivity; Sc, semi captivity; Sw, semi wild; Wi, wild.
