# Supplementary material for: Gut Microbiome Variation Along A Lifestyle Gradient Reveals Threats Faced by Asian Elephants
Source: Genomics Proteomics Bioinformatics. 2023 Apr 22;21(1):150–63. doi: 10.1016/j.gpb.2023.04.003 (PMC10372918; doi:10.1016/j.gpb.2023.04.003)
Supplement: Supplementary Table S6 — Details of the Asian elephant included in the study [file mmc10.xlsx]

## Sheet: Sample information
Table S6 Details of the Asian elephant being studied
Lifestyle	Sample name	Sex	Years of age	Age-class	Time for free grazing	Diet	Drinking	Sampling temperature	Relative humidity	Season	Day	Sampling time	Site
Captive (Cc)	CDD	Male	21	Adult	No time	Mainly elephant grass, supplemented by sugar cane and carrots	Underground water	20-28℃	0.794	Dry	2019.03.20	10：00am~12:00am	22°10′18″N, 100°52′00″E
	CYM	Male	30	Adult	No time		Underground water	20-28℃	0.794	Dry	2019.03.20	10：00am~12:00am	22°10′18″N, 100°52′00″E
	CXG	Male	27	Adult	No time		Underground water	20-28℃	0.794	Dry	2019.03.20	10：00am~12:00am	22°10′18″N, 100°52′00″E
	CBB	Male	25	Adult	No time		Underground water	20-28℃	0.794	Dry	2019.03.20	10：00am~12:00am	22°10′18″N, 100°52′00″E
	CFD	Male	23	Adult	No time		Underground water	20-28℃	0.794	Dry	2019.03.20	10：00am~12:00am	22°10′18″N, 100°52′00″E
	CMM	Female	8	Juvenile	No time		Underground water	20-28℃	0.794	Dry	2019.03.20	10：00am~12:00am	22°10′18″N, 100°52′00″E
Semicaptive (Sc)	SCMY	Female	25	Adult	A few days a week	Free grazing (there are about 25 foraging plants for them, among which crabgrass is the plant that they consume the most to forage in the wild.), when they are not grazing, they are fed elephant grass and sugar cane by the staff.	Underground water	20-28℃	0.794	Dry	2019.03.20	10：00am~12:00am	22°10′22″N, 100°52′05″E
	SCYZ	Female	8	Juvenile	A few days a week		Underground water	20-28℃	0.794	Dry	2019.03.20	10：00am~12:00am	22°10′22″N, 100°52′05″E
	SCMM	Female	20	Adult	A few days a week		Underground water	20-28℃	0.794	Dry	2019.03.20	10：00am~12:00am	22°10′22″N, 100°52′05″E
	SCJJ	Female	4	Juvenile	A few days a week		Underground water	20-28℃	0.794	Dry	2019.03.20	10：00am~12:00am	22°10′22″N, 100°52′05″E
	SCBK	Female	35	Adult	A few days a week		Underground water	20-28℃	0.794	Dry	2019.03.20	10：00am~12:00am	22°10′22″N, 100°52′05″E
	SCMM1	Female	30	Adult	A few days a week		Underground water	20-28℃	0.794	Dry	2019.03.20	10：00am~12:00am	22°10′22″N, 100°52′05″E
Semiwild (Sw)	SWPP	Female	28	Adult	Every day except night	Free grazing (there are about 49 species of foraging plants, among which crabgrass and bamboo leaves are the most eaten),sometimes supplemented with fruit and carrots	Underground water	20-28℃	0.813	Dry	2019.03.20	10：00am~12:00am	22°10′44″N, 100°51′48″E
	SWKL1	Male	4	Juvenile	Every day except night		Underground water	20-28℃	0.813	Dry	2019.03.20	10：00am~12:00am	22°10′44″N, 100°51′48″E
	SWXG	Male	20	Adult	Every day except night		Underground water	20-28℃	0.813	Dry	2019.03.20	10：00am~12:00am	22°10′44″N, 100°51′48″E
	SWYP	Male	33	Adult	Every day except night		Underground water	20-28℃	0.813	Dry	2019.03.20	10：00am~12:00am	22°10′44″N, 100°51′48″E
	SWKL2	Male	31	Adult	Every day except night		Underground water	20-28℃	0.813	Dry	2019.03.20	10：00am~12:00am	22°10′44″N, 100°51′48″E
	SWML	Female	26	Adult	Every day except night		Underground water	20-28℃	0.813	Dry	2019.03.20	10：00am~12:00am	22°10′44″N, 100°51′48″E
	SWWL	Female	28	Adult	Every day except night		Underground water	20-28℃	0.813	Dry	2019.03.20	10：00am~12:00am	22°10′44″N, 100°51′48″E
	SWXQ	Male	4	Juvenile	Every day except night		Underground water	20-28℃	0.813	Dry	2019.03.21	10：00am~12:00am	22°10′44″N, 100°51′48″E
Wild (Wi)	W1	Unidentified	Unidentified	Adult	All time	Free grazing (there were about 112 species of foraging plants, they like to eat crops such as corn, melons and fruits in elephant canteens or farmland, followed by foraging bamboo shoots and young leaves, and finally choose hairy crabgrass and elephant grass, etc.)	River water	26-30℃	0.816	Dry	2019.03.20	16:00~16:30	22°10′57″N, 100°51′45″E
	W2	Unidentified	Unidentified	Juvenile	All time		River water	26-30℃	0.816	Dry	2019.03.20	16:00~16:30	22°10′57″N, 100°51′45″E
	W3	Unidentified	Unidentified	Adult	All time		River water	26-30℃	0.816	Dry	2019.03.20	16:00~16:30	22°10′57″N, 100°51′45″E
	W4	Unidentified	Unidentified	Adult	All time		River water	26-30℃	0.816	Dry	2019.03.20	16:00~16:30	22°10′57″N, 100°51′45″E
	W5	Unidentified	Unidentified	Adult	All time		River water	26-30℃	0.816	Dry	2019.03.20	16:00~16:30	22°10′57″N, 100°51′45″E
	W6	Unidentified	Unidentified	Adult	All time		River water	26-30℃	0.816	Dry	2019.03.20	16:00~16:30	22°10′57″N, 100°51′45″E
	W7	Unidentified	Unidentified	Adult	All time		River water	26-30℃	0.816	Dry	2019.03.20	16:00~16:30	22°10′57″N, 100°51′45″E
	W8	Unidentified	Unidentified	Adult	All time		River water	26-30℃	0.816	Dry	2019.03.20	16:00~16:30	22°10′57″N, 100°51′45″E
	W9	Unidentified	Unidentified	Adult	All time		River water	26-30℃	0.816	Dry	2019.03.20	16:00~16:30	22°10′57″N, 100°51′45″E
	W10	Unidentified	Unidentified	Adult	All time		River water	26-30℃	0.816	Dry	2019.03.20	16:00~16:30	22°10′57″N, 100°51′45″E
	W11	Unidentified	Unidentified	Adult	All time		River water	26-30℃	0.816	Dry	2019.03.20	16:00~16:30	22°10′57″N, 100°51′45″E
	W12	Unidentified	Unidentified	Juvenile	All time		River water	26-30℃	0.816	Dry	2019.03.20	16:00~16:30	22°10′57″N, 100°51′45″E
	W13	Unidentified	Unidentified	Adult	All time		River water	26-30℃	0.816	Dry	2019.03.20	16:00~16:30	22°10′57″N, 100°51′45″E
Note: Cc, complete captivity; Sc, semi captivity; Sw, semi wild; Wi, wild.
