# Supplementary material for: Gut Microbiome Variation Along A Lifestyle Gradient Reveals Threats Faced by Asian Elephants
Source: Genomics Proteomics Bioinformatics. 2023 Apr 22;21(1):150–63. doi: 10.1016/j.gpb.2023.04.003 (PMC10372918; doi:10.1016/j.gpb.2023.04.003)
Supplement: Supplementary Table S7 — The number of effective sequences and OTU numbers obtained in each sample [file mmc11.xls]

## Sheet: Sheet2
Table S7 The number of effective sequences and OTU numbers obtained in each sample
Sample name	Lifestyle	Number of sequence	Number of OTU
CDD	Captive (Cc)	32207	944
CYM		32863	912
CXG		31466	921
CBB		33169	1027
CFD		30440	814
CMM		32248	932
SCMY	Semicaptive (Sc)	34356	1017
SCYZ		30380	1036
SCMM		33429	904
SCJJ		30379	1075
SCBK		30774	939
SCMM1		30123	941
SWPP	Semiwild (Sw)	32817	1155
SWKL1		31182	972
SWXG		31627	1178
SWYP		29844	1079
SWKL2		39380	1145
SWML		38390	1043
SWWL		37249	1143
SWXQ		28244	994
W1	Wild (Wi)	24600	972
W2		35124	1156
W3		28355	1104
W4		31140	1263
W5		35396	1157
W6		32046	1228
W7		31243	1090
W8		35477	1043
W9		31826	1258
W10		30274	959
W11		31061	1166
W12		28569	978
W13		33419	1220
Note: OTU, operational taxonomic unit.Cc, complete captivity; Sc, semi captivity; Sw, semi wild; Wi, wild.
